# Supplementary material for: Identification of miR-379/miR-656 (C14MC) cluster downregulation and associated epigenetic and transcription regulatory mechanism in oligodendrogliomas
Source: J Neurooncol. 2018 Jun 21;139(1):23–31. doi: 10.1007/s11060-018-2840-6 (PMC6061222; doi:10.1007/s11060-018-2840-6)
Supplement: Supplementary file 1 — Supplementary material 1 (XLS 69 KB) [file 11060_2018_2840_MOESM1_ESM.xls]

## Sheet: table _S1
Table S1: List of oligodendroglial tumour cases included in the study with clinical parameters. NED and PD stands for No Evidence of Disease of disease and progression of disease, respectively
Sample No	GRADE	SEX	AGE	1p/19q loss	IDH1 Mutation	ATRX IHC	MIB%	PFS	PFS STATUS
								(MONTHS)
ODG1	II	M	46	deleted	mutated	positive	1	26	NED
ODG2	II	M	40	deleted	mutated	positive	2	18	DEAD
ODG3	II	F	26	deleted	mutated	positive	1	25	NED
ODG4	III	M	26	deleted	mutated	positive	10	30	PD
ODG5	III	M	35	deleted	mutated	positive	14	33	NED
ODG6	II	F	42	deleted	mutated	positive	4	18	NED
ODG7	III	M	47	deleted	mutated	positive	28	17	DEAD
ODG8	II	M	32	deleted	mutated	positive	6	24	NED
ODG9	II	M	50	deleted	mutated	positive	1	26	NED
ODG10	III	M	41	deleted	mutated	positive	12	27	NED
ODG11	II	M	35	deleted	mutated	positive	4	13	NED
ODG12	II	M	30	deleted	mutated	positive	2	60	NED
ODG13	II	M	49	deleted	mutated	positive	12
ODG14	II	M	31	deleted	mutated	positive	2	25	PD
ODG15	II	F	27	deleted	mutated	positive	1	25	NED
ODG16	III	M	50	deleted	mutated	positive	18	7	DEAD
ODG17	II	F	40	deleted	mutated	positive	3	45	NED
ODG18	II	M	44	deleted	mutated	positive	2
ODG19	II	M	60	deleted	mutated	positive	4
ODG20	III	M	35	deleted	mutated	positive	15	61	NED
ODG21	II	F	33	deleted	mutated	positive	2
ODG22	II	M	27	deleted	mutated	positive	4	13	NED
ODG23	III	M	40	deleted	mutated	positive	15
ODG24	II	F	33	deleted	mutated	positive	5	15	NED
ODG25	II	M	52	deleted	mutated	positive	2	32	NED
ODG26	II	M	30	deleted	mutated	positive	6	38	NED
ODG27	III	M	40	deleted	mutated	positive	13	20	DEAD
ODG28	II	F	42	deleted	mutated	positive	2	67	PD
ODG29	III	M	38	deleted	mutated	positive	20	54	PD
ODG30	II	F	44	deleted	mutated	positive	2	26	DEAD
ODG31	III	M	45	deleted	mutated	positive	13
ODG32	III	M	53	deleted	mutated	positive	25	31	NED
ODG33	III	M	45	deleted	mutated	positive	16	70	NED
ODG34	III	M	53	deleted	mutated	positive	20
ODG35	III	M	35	deleted	mutated	positive	12	21	NED
ODG36	III	F	42	deleted	mutated	positive	10	17	NED
ODG37	III	M	50	deleted	mutated	positive	11
ODG38	III	M	42	deleted	mutated	positive	15	21	NED
ODG39	III	M	38	deleted	mutated	positive	14
ODG40	III	M	65	deleted	mutated	positive	12	12	NED
ODG41	II	F	39	deleted	mutated	positive	2
ODG42	III	M	42	deleted	mutated	positive	5	43	NED
ODG43	II	F	42	deleted	mutated	positive	4

## Sheet: table _S2
S2: Primer sequences
DNA SEQUENCE
IDH1 mtation	Forward primer	AATGAGCTCTATATGCCATCACTG
	Reverse primer	TTCATACCTTGCTTAATGGGTGT
Real time PCR primer		Sequences	Amplicon Size
MEF2A	Forward primer	CTGTCGCACCCTCTGTGTT	123
	Reverse primer	TGCTAGCACTGATATGGACAAA
MEF2B	Forward primer	ATGCGGGAGATCTGGATTTT	111
	Reverse primer	CAGCCTGATCCTGGAAGAGA
MEF2C	Forward primer	AATTCCTGCATTCGTTCCTG	130
	Reverse primer	TTCAACGCTGGACGAAGTAA
MEF2D	Forward primer	TCTCGGCACACCTTACACTG	122
	Reverse primer	TCTTTGCCGTGACAACACC
GAPDH	Forward primer	ACCCACTCCTCCACCTTTGAC	204
	Reverse primer	TGTTGCTGTAGCCAAATTCGTT
Primer sequences for unmethylated reaction and methylated region of MEG3
MEG3	Forward Primer	Reverse primer
Unmethylated	5'GAGGATGGTTAGTTATTGGGGT	5'CCACCATAACCAACACCCTATAATCACA
Methylated	5'GTTAGTAATCGGGTTTGTCGGC	5'AATCATAACTCCGAACACCCGCG
PRIMERS USED FOR ChIP-qPCR VALIDATION
GENES	FORWARD PRIMER	REVERSE PRIMER
MEF2A binding site	5′AGCCTCGGAAGAGCACAGTA 3′	5’ATGCCACAAACCATCTGACA 3′
MEG3	5’CTGTCTACACTTGCTGTCTT3’	5’TTCCCACGTAGGCATCCAGG3’
GAPDH	5′CGGCTACTAGCGGTTTTA 3′	5′AAGAAGATGCGGCTGACTGT 3′
(Negative control)

## Sheet: table_ S3
	S3: Details of miRNAs and endogenous control found on TLDA carrds
1	Assay ID	Assay Type	Availability	Catalog Number	Assay Name	Mature microRNA Sequence
2	2133	TaqManÂ® MicroRNA Assay	Inventoried	4427975	hsa-miR-379*	UAUGUAACAUGGUCCACUAACU
3	1610	TaqManÂ® MicroRNA Assay	Inventoried	4427975	hsa-miR-411	UAGUAGACCGUAUAGCGUACG
4	2238	TaqManÂ® MicroRNA Assay	Inventoried	4427975	hsa-miR-411*	UAUGUAACACGGUCCACUAACC
5	600	TaqManÂ® MicroRNA Assay	Inventoried	4427975	hsa-miR-299-5p	UGGUUUACCGUCCCACAUACAU
6	570	TaqManÂ® MicroRNA Assay	Inventoried	4427975	hsa-miR-380-5p	UGGUUGACCAUAGAACAUGCGC
7	569	TaqManÂ® MicroRNA Assay	Inventoried	4427975	hsa-miR-380-3p	UAUGUAAUAUGGUCCACAUCUU
8	2810	TaqManÂ® MicroRNA Assay	Inventoried	4427975	hsa-miR-1197	UAGGACACAUGGUCUACUUCU
9	2695	TaqManÂ® MicroRNA Assay	Inventoried	4427975	hsa-miR-323-5P	AGGUGGUCCGUGGCGCGUUCGC
10	2227	TaqManÂ® MicroRNA Assay	Inventoried	4427975	hsa-miR-323-3p	CACAUUACACGGUCGACCUCU
11	1990	TaqManÂ® MicroRNA Assay	Inventoried	4427975	hsa-miR-758	UUUGUGACCUGGUCCACUAACC
12	1101	TaqManÂ® MicroRNA Assay	Inventoried	4427975	hsa-miR-329	AACACACCUGGUUAACCUCUUU
13	2365	TaqManÂ® MicroRNA Assay	Inventoried	4427975	hsa-miR-494	UGAAACAUACACGGGAAACCUC
14	242169_mat	TaqManÂ® MicroRNA Assay	Inventoried	4427975	hsa-miR-1193	GGGAUGGUAGACCGGUGACGUGC
15	2376	TaqManÂ® MicroRNA Assay	Inventoried	4427975	hsa-miR-543	AAACAUUCGCGGUGCACUUCUU
16	2122	TaqManÂ® MicroRNA Assay	Inventoried	4427975	hsa-miR-376c	AACAUAGAGGAAAUUCCACGU
17	1611	TaqManÂ® MicroRNA Assay	Inventoried	4427975	hsa-miR-654	UGGUGGGCCGCAGAACAUGUGC
18	2239	TaqManÂ® MicroRNA Assay	Inventoried	4427975	hsa-miR-654-3p	UAUGUCUGCUGACCAUCACCUU
19	1102	TaqManÂ® MicroRNA Assay	Inventoried	4427975	hsa-miR-376b	AUCAUAGAGGAAAAUCCAUGUU
20	2127	TaqManÂ® MicroRNA Assay	Inventoried	4427975	hsa-miR-376a*	GUAGAUUCUCCUUCUAUGAGUA
21	565	TaqManÂ® MicroRNA Assay	Inventoried	4427975	hsa-miR-376a	AUCAUAGAGGAAAAUCCACGU
22	241035_mat	TaqManÂ® MicroRNA Assay	Inventoried	4427975	hsa-miR-300	UAUACAAGGGCAGACUCUCUCU
23	2800	TaqManÂ® MicroRNA Assay	Inventoried	4427975	hsa-miR-1185	AGAGGAUACCCUUUGUAUGUU
24	571	TaqManÂ® MicroRNA Assay	Inventoried	4427975	hsa-miR-381	UAUACAAGGGCAAGCUCUCUGU
25	1285	TaqManÂ® MicroRNA Assay	Inventoried	4427975	hsa-miR-487b	AAUCGUACAGGGUCAUCCACUU
26	1286	TaqManÂ® MicroRNA Assay	Inventoried	4427975	hsa-miR-539	GGAGAAAUUAUCCUUGGUGUGU
27	2202	TaqManÂ® MicroRNA Assay	Inventoried	4427975	hsa-miR-889	UUAAUAUCGGACAACCAUUGU
28	2265	TaqManÂ® MicroRNA Assay	Inventoried	4427975	hsa-miR-544	AUUCUGCAUUUUUAGCAAGUUC
29	1612	TaqManÂ® MicroRNA Assay	Inventoried	4427975	hsa-miR-655	AUAAUACAUGGUUAACCUCUUU
30	1279	TaqManÂ® MicroRNA Assay	Inventoried	4427975	hsa-miR-487a	AAUCAUACAGGGACAUCCAGUU
31	572	TaqManÂ® MicroRNA Assay	Inventoried	4427975	hsa-miR-382	GAAGUUGUUCGUGGUGGAUUCG
32	1992	TaqManÂ® MicroRNA Assay	Inventoried	4427975	hsa-miR-668	UGUCACUCGGCUCGGCCCACUAC
33	1036	TaqManÂ® MicroRNA Assay	Inventoried	4427975	hsa-miR-485-5p	AGAGGCUGGCCGUGAUGAAUUC
34	1277	TaqManÂ® MicroRNA Assay	Inventoried	4427975	hsa-miR-485-3p	GUCAUACACGGCUCUCCUCUCU
35	244080_mat	TaqManÂ® MicroRNA Assay	Inventoried	4427975	hsa-miR-323b-3p	CCCAAUACACGGUCGACCUCUU
36	477	TaqManÂ® MicroRNA Assay	Inventoried	4427975	hsa-miR-154	UAGGUUAUCCGUGUUGCCUUCG
37	478	TaqManÂ® MicroRNA Assay	Inventoried	4427975	hsa-miR-154*	AAUCAUACACGGUUGACCUAUU
38	2128	TaqManÂ® MicroRNA Assay	Inventoried	4427975	hsa-miR-377*	AGAGGUUGCCCUUGGUGAAUUC
39	566	TaqManÂ® MicroRNA Assay	Inventoried	4427975	hsa-miR-377	AUCACACAAAGGCAACUUUUGU
40	2200	TaqManÂ® MicroRNA Assay	Inventoried	4427975	hsa-miR-541*	AAAGGAUUCUGCUGUCGGUCCCACU
41	2201	TaqManÂ® MicroRNA Assay	Inventoried	4427975	hsa-miR-541	UGGUGGGCACAGAAUCUGGACU
42	2331	TaqManÂ® MicroRNA Assay	Inventoried	4427975	hsa-miR-409-5p	AGGUUACCCGAGCAACUUUGCAU
43	2332	TaqManÂ® MicroRNA Assay	Inventoried	4427975	hsa-miR-409-3p	GAAUGUUGCUCGGUGAACCCCU
44	1023	TaqManÂ® MicroRNA Assay	Inventoried	4427975	hsa-miR-412	ACUUCACCUGGUCCACUAGCCGU
45	1021	TaqManÂ® MicroRNA Assay	Inventoried	4427975	hsa-miR-369-5p	AGAUCGACCGUGUUAUAUUCGC
46	557	TaqManÂ® MicroRNA Assay	Inventoried	4427975	hsa-miR-369-3p	AAUAAUACAUGGUUGAUCUUU
47	1274	TaqManÂ® MicroRNA Assay	Inventoried	4427975	hsa-miR-410	AAUAUAACACAGAUGGCCUGU
48	1510	TaqManÂ® MicroRNA Assay	Inventoried	4427975	hsa-miR-656	AAUAUUAUACAGUCAACCUCU

## Sheet: table_S4
S4:TCGA sample IDs included for th emethylation assay in this study.
Oligo_ID	Barcode	File Name				S4: Genomic coordinates (hg19) of regions analyzed for methylation level in ODG.
TCGA-DU-5849	TCGA-DU-5849-01A-11D-1706-05	6042316060_R02C02	_Grn	.idat		Region	Chr	Start	End
TCGA-DU-5870	TCGA-DU-5870-01A-11D-1706-05	6042316079_R03C02	_Grn	.idat		R1	19	338968	530501
TCGA-DU-5874	TCGA-DU-5874-01A-11D-1706-05	6042316079_R05C01	_Grn	.idat		R2	9	32515008	34443817
TCGA-DU-6393	TCGA-DU-6393-01A-11D-1706-05	6042316060_R05C01	_Grn	.idat		R3	2	136008689	139376619
TCGA-DU-6394	TCGA-DU-6394-01A-11D-1706-05	9970497093_R03C02	_Grn	.idat		R4	8	145133616	145506448
TCGA-DU-6397	TCGA-DU-6397-02A-12D-A368-05	9482801006_R06C01	_Grn	.idat		R5	15	18361626	20506998
TCGA-DU-6399	TCGA-DU-6399-01A-12D-1706-05	6042316122_R04C02	_Grn	.idat		R6	20	338968	1043840
TCGA-DU-6400	TCGA-DU-6400-01A-12D-1706-05	6042316122_R05C01	_Grn	.idat		R7	16	68843830	69565551
TCGA-DU-6401	TCGA-DU-6401-01A-11D-1706-05	6042316122_R05C02	_Grn	.idat		R8	22	28808767	29394165
TCGA-DU-6404	TCGA-DU-6404-01A-11D-1706-05	6042316060_R03C02	_Grn	.idat		R9	3	10043473	10724947
TCGA-DU-6407	TCGA-DU-6407-01A-13D-1706-05	6042316060_R01C01	_Grn	.idat		R10	12	54323063	54653494
TCGA-DU-6408	TCGA-DU-6408-01A-11D-1706-05	6042316079_R06C01	_Grn	.idat		C19	19	54194990	54265900
TCGA-FG-5964	TCGA-FG-5964-01A-11D-1706-05	6042316079_R04C02	_Grn	.idat		C14	14	100541004	100604958
TCGA-CS-6668	TCGA-CS-6668-01A-11D-1894-05	6929689007_R02C02	_Grn	.idat
TCGA-CS-6669	TCGA-CS-6669-01A-11D-1894-05	6285609049_R04C01	_Grn	.idat
TCGA-CS-6670	TCGA-CS-6670-01A-11D-1894-05	6285609049_R03C02	_Grn	.idat
TCGA-DU-6410	TCGA-DU-6410-01A-11D-1894-05	6285609053_R03C01	_Grn	.idat
TCGA-E1-5319	TCGA-E1-5319-01A-01D-1894-05	6929689007_R04C01	_Grn	.idat
TCGA-FG-5962	TCGA-FG-5962-01B-11D-1894-05	6929689007_R06C02	_Grn	.idat
TCGA-FG-6690	TCGA-FG-6690-01A-11D-1894-05	6285609049_R01C01	_Grn	.idat
TCGA-FG-6692	TCGA-FG-6692-01A-11D-1894-05	6285609049_R04C02	_Grn	.idat
TCGA-DU-7008	TCGA-DU-7008-01A-11D-2025-05	6285633075_R05C01	_Grn	.idat
TCGA-DU-7009	TCGA-DU-7009-01A-11D-2025-05	6285633068_R04C01	_Grn	.idat
TCGA-DU-7014	TCGA-DU-7014-01A-11D-2025-05	6285633068_R06C01	_Grn	.idat
TCGA-DU-7015	TCGA-DU-7015-01A-11D-2025-05	6285633067_R05C01	_Grn	.idat
TCGA-DU-7018	TCGA-DU-7018-01A-11D-2025-05	6285633068_R06C02	_Grn	.idat
TCGA-DU-7294	TCGA-DU-7294-01A-11D-2025-05	6285633067_R02C01	_Grn	.idat
TCGA-EZ-7264	TCGA-EZ-7264-01A-11D-2025-05	6285633061_R05C02	_Grn	.idat
TCGA-HT-7467	TCGA-HT-7467-01A-11D-2025-05	6285633075_R01C01	_Grn	.idat
TCGA-HT-7468	TCGA-HT-7468-01A-11D-2025-05	6285633068_R02C02	_Grn	.idat
TCGA-HT-7472	TCGA-HT-7472-01A-11D-2025-05	6285633061_R04C02	_Grn	.idat
TCGA-HT-7481	TCGA-HT-7481-01A-11D-2025-05	6285633067_R01C02	_Grn	.idat
TCGA-HW-7486	TCGA-HW-7486-01A-11D-2025-05	6285633075_R03C02	_Grn	.idat
TCGA-HW-7487	TCGA-HW-7487-01A-11D-2025-05	6285633068_R03C02	_Grn	.idat
TCGA-HW-7491	TCGA-HW-7491-01A-11D-2025-05	6285633067_R03C02	_Grn	.idat
TCGA-HW-7495	TCGA-HW-7495-01A-11D-2025-05	6285633061_R06C02	_Grn	.idat
TCGA-DU-7300	TCGA-DU-7300-01A-21D-2087-05	7310440001_R04C01	_Grn	.idat
TCGA-DU-7301	TCGA-DU-7301-01A-11D-2087-05	7310440001_R06C02	_Grn	.idat
TCGA-DU-7302	TCGA-DU-7302-01A-11D-2087-05	7310440001_R04C02	_Grn	.idat
TCGA-DU-7309	TCGA-DU-7309-01A-11D-2087-05	6929806068_R03C01	_Grn	.idat
TCGA-FG-7634	TCGA-FG-7634-01A-11D-2087-05	6929806068_R04C02	_Grn	.idat
TCGA-FG-7638	TCGA-FG-7638-01B-11D-2087-05	6929806068_R03C02	_Grn	.idat
TCGA-HT-7470	TCGA-HT-7470-01A-12D-2087-05	7310440001_R06C01	_Grn	.idat
TCGA-HT-7480	TCGA-HT-7480-01A-11D-2087-05	7310440001_R05C01	_Grn	.idat
TCGA-HT-7602	TCGA-HT-7602-01A-21D-2087-05	7310440061_R01C01	_Grn	.idat
TCGA-HT-7603	TCGA-HT-7603-01A-21D-2087-05	7310440001_R01C02	_Grn	.idat
TCGA-HT-7605	TCGA-HT-7605-01A-11D-2087-05	6929806068_R01C02	_Grn	.idat
TCGA-IK-7675	TCGA-IK-7675-01A-11D-2087-05	6929806068_R05C02	_Grn	.idat
TCGA-DU-8164	TCGA-DU-8164-01A-11D-2254-05	6285633003_R03C01	_Grn	.idat
TCGA-DU-8165	TCGA-DU-8165-01A-11D-2254-05	6285633006_R02C01	_Grn	.idat
TCGA-DU-8168	TCGA-DU-8168-01A-11D-2254-05	6285633005_R05C01	_Grn	.idat
TCGA-FG-7641	TCGA-FG-7641-01B-11D-2254-05	6285633006_R04C02	_Grn	.idat
TCGA-FG-8182	TCGA-FG-8182-01A-11D-2254-05	6285633006_R01C01	_Grn	.idat
TCGA-FG-8191	TCGA-FG-8191-01A-11D-2254-05	6285633006_R03C02	_Grn	.idat
TCGA-HT-7469	TCGA-HT-7469-01A-11D-2254-05	6285633006_R05C01	_Grn	.idat
TCGA-HT-7471	TCGA-HT-7471-01A-11D-2254-05	6285633003_R05C01	_Grn	.idat
TCGA-HT-7616	TCGA-HT-7616-01A-11D-2254-05	6285633006_R02C02	_Grn	.idat
TCGA-HT-7620	TCGA-HT-7620-01A-11D-2254-05	6285633003_R03C02	_Grn	.idat
TCGA-HT-7677	TCGA-HT-7677-01A-11D-2254-05	6285633005_R05C02	_Grn	.idat
TCGA-HT-7687	TCGA-HT-7687-01A-11D-2254-05	6285633005_R02C02	_Grn	.idat
TCGA-HT-7688	TCGA-HT-7688-01A-11D-2254-05	6285633006_R05C02	_Grn	.idat
TCGA-HT-7689	TCGA-HT-7689-01A-11D-2254-05	6285633003_R02C02	_Grn	.idat
TCGA-HT-7693	TCGA-HT-7693-01A-11D-2254-05	6285633006_R03C01	_Grn	.idat
TCGA-HT-7694	TCGA-HT-7694-01A-11D-2254-05	6285633006_R06C01	_Grn	.idat
TCGA-HT-7695	TCGA-HT-7695-01A-11D-2254-05	6285633005_R02C01	_Grn	.idat
TCGA-HT-7676	TCGA-HT-7676-01A-11D-2399-05	8784241056_R05C01	_Grn	.idat
TCGA-HT-7856	TCGA-HT-7856-01A-11D-2399-05	8784241059_R01C01	_Grn	.idat
TCGA-HT-7874	TCGA-HT-7874-01A-11D-2399-05	8784241056_R03C01	_Grn	.idat
TCGA-HT-7875	TCGA-HT-7875-01A-11D-2399-05	8784241039_R05C02	_Grn	.idat
TCGA-HT-7877	TCGA-HT-7877-01A-11D-2399-05	8784241041_R03C02	_Grn	.idat
TCGA-HT-7881	TCGA-HT-7881-01A-11D-2399-05	8784241059_R02C01	_Grn	.idat
TCGA-HT-7882	TCGA-HT-7882-01A-11D-2399-05	8784241039_R02C01	_Grn	.idat
TCGA-HT-8010	TCGA-HT-8010-01A-11D-2399-05	8784241059_R06C01	_Grn	.idat
TCGA-HT-8012	TCGA-HT-8012-01A-11D-2399-05	8784241056_R05C02	_Grn	.idat
TCGA-HT-8019	TCGA-HT-8019-01A-21D-2399-05	8784241056_R04C01	_Grn	.idat
TCGA-HT-8105	TCGA-HT-8105-01A-11D-2399-05	8784241056_R06C02	_Grn	.idat
TCGA-HT-8107	TCGA-HT-8107-01A-13D-2399-05	8784241056_R04C02	_Grn	.idat
TCGA-HT-8108	TCGA-HT-8108-01A-11D-2399-05	8784241041_R06C02	_Grn	.idat
TCGA-HT-8109	TCGA-HT-8109-01A-11D-2399-05	8784241059_R05C01	_Grn	.idat
TCGA-HT-8113	TCGA-HT-8113-01A-11D-2399-05	8784241041_R01C01	_Grn	.idat
TCGA-HT-8558	TCGA-HT-8558-01A-21D-2399-05	8784241039_R01C01	_Grn	.idat
TCGA-HW-8322	TCGA-HW-8322-01A-11D-2399-05	8784241039_R04C02	_Grn	.idat
TCGA-FG-A4MT	TCGA-FG-A4MT-01A-11D-A26N-05	8795194078_R04C02	_Grn	.idat
TCGA-HT-A4DV	TCGA-HT-A4DV-01A-11D-A26N-05	8795194078_R04C01	_Grn	.idat
TCGA-DB-A4XG	TCGA-DB-A4XG-01A-11D-A27L-05	9285451132_R01C02	_Grn	.idat
TCGA-HW-A5KJ	TCGA-HW-A5KJ-01A-12D-A27L-05	9285451132_R05C02	_Grn	.idat
TCGA-P5-A5ET	TCGA-P5-A5ET-01A-11D-A27L-05	9285451132_R06C01	_Grn	.idat
TCGA-DU-A5TS	TCGA-DU-A5TS-01A-11D-A28N-05	9305216114_R03C01	_Grn	.idat
TCGA-DU-A5TT	TCGA-DU-A5TT-01A-11D-A28N-05	9305216114_R02C01	_Grn	.idat
TCGA-FG-8189	TCGA-FG-8189-01B-11D-A28N-05	9305216110_R01C02	_Grn	.idat
TCGA-HT-A5R5	TCGA-HT-A5R5-01A-11D-A28N-05	9305216132_R02C01	_Grn	.idat
TCGA-HT-A5R9	TCGA-HT-A5R9-01A-11D-A28N-05	9305216110_R06C01	_Grn	.idat
TCGA-P5-A5EX	TCGA-P5-A5EX-01A-12D-A28N-05	9305216110_R05C01	_Grn	.idat
TCGA-P5-A5F0	TCGA-P5-A5F0-01A-11D-A28N-05	9305216114_R05C02	_Grn	.idat
TCGA-P5-A5F6	TCGA-P5-A5F6-01A-11D-A28N-05	9305216110_R06C02	_Grn	.idat
TCGA-DB-A64L	TCGA-DB-A64L-01A-11D-A29T-05	9296931022_R06C02	_Grn	.idat
TCGA-DB-A64P	TCGA-DB-A64P-01A-11D-A29T-05	9296931021_R03C01	_Grn	.idat
TCGA-DB-A64R	TCGA-DB-A64R-01A-11D-A29T-05	9296931022_R02C01	_Grn	.idat
TCGA-DB-A64V	TCGA-DB-A64V-01A-11D-A29T-05	9296931021_R05C02	_Grn	.idat
TCGA-DH-A66F	TCGA-DH-A66F-01A-11D-A29T-05	9296931022_R01C01	_Grn	.idat
TCGA-HT-A615	TCGA-HT-A615-01A-11D-A29T-05	9296931022_R04C02	_Grn	.idat
TCGA-HT-A617	TCGA-HT-A617-01A-11D-A29T-05	9296931023_R02C01	_Grn	.idat
TCGA-HT-A61A	TCGA-HT-A61A-01A-11D-A29T-05	9296931021_R04C01	_Grn	.idat
TCGA-QH-A65V	TCGA-QH-A65V-01A-11D-A29T-05	9296931022_R06C01	_Grn	.idat
TCGA-QH-A65Z	TCGA-QH-A65Z-01A-11D-A29T-05	9296931021_R06C01	_Grn	.idat
TCGA-DH-A669	TCGA-DH-A669-01A-12D-A31M-05	9283265074_R02C01	_Grn	.idat
TCGA-DH-A66G	TCGA-DH-A66G-01A-21D-A31M-05	9283265074_R02C02	_Grn	.idat
TCGA-FG-A6IZ	TCGA-FG-A6IZ-01A-11D-A31M-05	9283265074_R05C02	_Grn	.idat
TCGA-FG-A6J1	TCGA-FG-A6J1-01A-11D-A31M-05	9283265074_R03C02	_Grn	.idat
TCGA-QH-A65R	TCGA-QH-A65R-01A-21D-A31M-05	9283265074_R01C01	_Grn	.idat
TCGA-QH-A6CU	TCGA-QH-A6CU-01A-11D-A31M-05	9283265074_R06C01	_Grn	.idat
TCGA-DU-A6S2	TCGA-DU-A6S2-01A-21D-A32C-05	9297949122_R04C01	_Grn	.idat
TCGA-DU-A6S3	TCGA-DU-A6S3-01A-12D-A32C-05	9297949125_R04C01	_Grn	.idat
TCGA-DU-A6S8	TCGA-DU-A6S8-01A-12D-A32C-05	9297949111_R03C02	_Grn	.idat
TCGA-DU-A76L	TCGA-DU-A76L-01A-11D-A32C-05	9297949122_R02C01	_Grn	.idat
TCGA-DU-A76R	TCGA-DU-A76R-01A-11D-A32C-05	9297949063_R01C02	_Grn	.idat
TCGA-QH-A6X8	TCGA-QH-A6X8-01A-12D-A32C-05	9297949125_R06C01	_Grn	.idat
TCGA-QH-A6X9	TCGA-QH-A6X9-01A-12D-A32C-05	9297949111_R01C01	_Grn	.idat
TCGA-R8-A6MK	TCGA-R8-A6MK-01A-11D-A32C-05	9297949125_R01C02	_Grn	.idat
TCGA-R8-A6ML	TCGA-R8-A6ML-01A-11D-A32C-05	9297949031_R03C02	_Grn	.idat
TCGA-R8-A73M	TCGA-R8-A73M-01A-11D-A32C-05	9297949111_R05C02	_Grn	.idat
TCGA-S9-A6TW	TCGA-S9-A6TW-01A-12D-A32C-05	9297949111_R02C02	_Grn	.idat
TCGA-S9-A6TX	TCGA-S9-A6TX-01A-21D-A32C-05	9297949111_R02C01	_Grn	.idat
TCGA-S9-A6TY	TCGA-S9-A6TY-01A-12D-A32C-05	9297949125_R02C01	_Grn	.idat
TCGA-DU-A76K	TCGA-DU-A76K-01A-11D-A33U-05	9422491144_R06C01	_Grn	.idat
TCGA-FG-A710	TCGA-FG-A710-01A-12D-A33U-05	9422491076_R05C02	_Grn	.idat
TCGA-R8-A6MO	TCGA-R8-A6MO-01A-11D-A33U-05	9422491076_R06C01	_Grn	.idat
TCGA-S9-A6U2	TCGA-S9-A6U2-01A-21D-A33U-05	9422491144_R05C01	_Grn	.idat
TCGA-S9-A6UB	TCGA-S9-A6UB-01A-21D-A33U-05	9422491068_R01C02	_Grn	.idat
TCGA-S9-A6WD	TCGA-S9-A6WD-01A-12D-A33U-05	9422491144_R03C01	_Grn	.idat
TCGA-S9-A6WE	TCGA-S9-A6WE-01A-12D-A33U-05	9422491144_R06C02	_Grn	.idat
TCGA-S9-A7J0	TCGA-S9-A7J0-01A-11D-A34D-05	9426020011_R04C02	_Grn	.idat
TCGA-S9-A7J1	TCGA-S9-A7J1-01A-21D-A34K-05	9426020035_R03C02	_Grn	.idat
TCGA-S9-A7J2	TCGA-S9-A7J2-01A-11D-A34D-05	9426020011_R03C02	_Grn	.idat
TCGA-S9-A7J3	TCGA-S9-A7J3-01A-21D-A34K-05	9426020034_R06C02	_Grn	.idat
TCGA-S9-A7QZ	TCGA-S9-A7QZ-01A-12D-A34K-05	9426020035_R02C02	_Grn	.idat
TCGA-TM-A84G	TCGA-TM-A84G-01A-11D-A368-05	9701417105_R06C02	_Grn	.idat
TCGA-TM-A84J	TCGA-TM-A84J-01A-11D-A368-05	9701417108_R04C02	_Grn	.idat
TCGA-TM-A84M	TCGA-TM-A84M-01A-11D-A368-05	9701417105_R02C01	_Grn	.idat
TCGA-TM-A84O	TCGA-TM-A84O-01A-11D-A368-05	9701417180_R04C02	_Grn	.idat
TCGA-TM-A84R	TCGA-TM-A84R-01A-21D-A368-05	9701417179_R06C01	_Grn	.idat
TCGA-TM-A84S	TCGA-TM-A84S-01A-11D-A368-05	9482801006_R02C01	_Grn	.idat
TCGA-VM-A8C8	TCGA-VM-A8C8-01A-11D-A368-05	9482801006_R01C01	_Grn	.idat
TCGA-VM-A8CA	TCGA-VM-A8CA-01A-11D-A368-05	9701417179_R03C02	_Grn	.idat
TCGA-VM-A8CB	TCGA-VM-A8CB-01A-11D-A368-05	9701417179_R04C01	_Grn	.idat
TCGA-VM-A8CE	TCGA-VM-A8CE-01A-11D-A368-05	9701417105_R01C02	_Grn	.idat
TCGA-CS-5390	TCGA-CS-5390-01A-02D-1467-05	6164655047_R03C01	_Grn	.idat
TCGA-CS-5395	TCGA-CS-5395-01A-01D-1467-05	6164655047_R05C01	_Grn	.idat
TCGA-CS-5396	TCGA-CS-5396-01A-02D-1467-05	6164655047_R02C01	_Grn	.idat
TCGA-DB-5278	TCGA-DB-5278-01A-01D-1467-05	6164655051_R04C01	_Grn	.idat
TCGA-DB-5279	TCGA-DB-5279-01A-01D-1467-05	6164655047_R01C02	_Grn	.idat
TCGA-DH-5141	TCGA-DH-5141-01A-01D-1467-05	6164655052_R06C01	_Grn	.idat
TCGA-DH-5144	TCGA-DH-5144-01A-01D-1467-05	6164655051_R06C01	_Grn	.idat
TCGA-E1-5311	TCGA-E1-5311-01A-01D-1467-05	6164655052_R01C02	_Grn	.idat
TCGA-E1-5318	TCGA-E1-5318-01A-01D-1467-05	6164655052_R02C01	_Grn	.idat
